# Supplementary material for: Time-to-hepatitis C treatment initiation among people who inject drugs in Melbourne, Australia
Source: Epidemiol Infect. 2023 May 9;151:e84. doi: 10.1017/S0950268823000675 (PMC10226186; doi:10.1017/S0950268823000675)
Supplement: Supplementary file 1 [file hygsup.zip]

Archive with 2 entries (2 files):
- S0950268823000675sup001.docx
- S0950268823000675sup002.docx
